# Supplementary material for: Spatiotemporally distinct responses to mechanical forces shape the developing seed of Arabidopsis
Source: EMBO J. 2024 Jun 3;43(13):2733–58. doi: 10.1038/s44318-024-00138-w (PMC11217287; doi:10.1038/s44318-024-00138-w)
Supplement: Supplementary file 3 — Movie EV1 [file 44318_2024_138_MOESM3_ESM.zip]

Archive with 2 entries (2 files):
- EMBOJ-2023-115393R-Q- Movie EV1/Appendix Movie S1.txt
- EMBOJ-2023-115393R-Q- Movie EV1/EMBOJ-2023-115393R-Q- Movie EV1.mov
