# Supplementary material for: Spatiotemporally distinct responses to mechanical forces shape the developing seed of Arabidopsis
Source: EMBO J. 2024 Jun 3;43(13):2733–58. doi: 10.1038/s44318-024-00138-w (PMC11217287; doi:10.1038/s44318-024-00138-w)
Supplement: Supplementary file 3 — Movie EV1 [file 44318_2024_138_MOESM3_ESM.zip › EMBOJ-2023-115393R-Q- Movie EV1/Appendix Movie S1.txt]

Appendix Movie S1 Endosperm pricking experiment

Movie showing the release of endosperm pressure following pricking of a 2DPA seed with a needle.
